# Supplementary material for: Clinical Utility of a Feedback Device in High-Quality Cardiopulmonary Resuscitation: The Guardian Angel
Source: J Clin Med. 2026 Apr 9;15(8):2839. doi: 10.3390/jcm15082839 (PMC13115935; doi:10.3390/jcm15082839)
Supplement: Supplementary file 1 [file jcm-15-02839-s001.zip]

Archive with 1 entries (1 files):
- jcm-4179688-supplementary.pdf
